# Supplementary material for: A modified approach for programmed electrical stimulation in mice: Inducibility of ventricular arrhythmias
Source: PLoS One. 2018 Aug 22;13(8):e0201910. doi: 10.1371/journal.pone.0201910 (PMC6104969; doi:10.1371/journal.pone.0201910)
Supplement: S1 Dataset — The table contains data from 12 animals in our experiments. The electrocardiographic parameters, electrophysiological parameters, echocardiographic parameters, and results of programmed electrical stimulation are listed. (XLSX) [file pone.0201910.s009.xlsx]

## Sheet: PES in mice data
Animal No	Weight (g)	Temp (°C)	HR before Iso (bpm)	CL before Iso (ms)	HR after Iso (bpm)	CL after Iso (ms)	PR BL (ms)	QRS BL (ms)	QT BL (ms)	QTc BL (ms)	JT BL (ms)	Ventricular pacing threshold @1ms (mV)	VRP S1S1 100 ms (ms)	VRP S1S1 90 ms (ms)	VRP S1S1 80 ms (ms)	Heart Rate (Echo) (bpm)	Volume;s (Echo) (µl)	Volume;d (Echo) (µl)	Stroke Volume (Echo) (µl)	Ejection Fraction (Echo) (%)	Fractional Shortening (Echo) (%)	Cardiac Output (Echo) (ml/min)	MV E/A (Echo)	Decel Time (Echo) (ms)	IVCT (Echo) (ms)	IVRT (Echo) (ms)	AET (Echo) (ms)	AV Peak Vel (Echo) (mm/s)	AV Mean Gradient (Echo) (mmHg)	IVS;d (Echo) (mm)	IVS;s (Echo) (mm)	LV mass corrected (Echo) (mg)	LVID;d (Echo) (mm)	LVID;s (Echo) (mm)	LVPW;d (Echo) (mm)	LVPW;s (Echo) (mm)	PVC Conventional (PES 100 S3) before Iso	Couplet Conventional (PES 100 S3) before Iso	Triplet Conventional (PES 100 S3) before Iso	VT < 1s Conventional (PES 100 S3) before Iso	VT > 1s Conventional (PES 100 S3) before Iso	PVC Conventional (PES 100 S4) before Iso	Couplet Conventional (PES 100 S4) before Iso	Triplet Conventional (PES 100 S4) before Iso	VT < 1s Conventional (PES 100 S4) before Iso	VT > 1s Conventional (PES 100 S4) before Iso	PVC Miniburst (S4) before Iso	Couplet Miniburst (S4) before Iso	Triplet Miniburst (S4) before Iso
1	31.7	35.95	551.3	108.8	624.7	96.05	36.69	10.45	47.57	46.86	37.13	250	27	31	33	n.a.	n.a.	n.a.	n.a.	n.a.	n.a.	n.a.	n.a.	n.a.	n.a.	n.a.	n.a.	n.a.	n.a.	n.a.	n.a.	n.a.	n.a.	n.a.	n.a.	n.a.	0	0	0	0	0	0	0	0	0	0	0	0	0
2	23.3	36.25	550.5	109	603.6	99.41	33.58	9.189	49.06	42.77	39.87	200	31	29	33	n.a.	n.a.	n.a.	n.a.	n.a.	n.a.	n.a.	n.a.	n.a.	n.a.	n.a.	n.a.	n.a.	n.a.	n.a.	n.a.	n.a.	n.a.	n.a.	n.a.	n.a.	0	0	0	0	0	0	0	0	0	0	0	0	0
3	24.2	35.62	512.8	117	569.9	105.3	39.73	10.63	54.87	44.84	44.24	150	29	29	29	n.a.	n.a.	n.a.	n.a.	n.a.	n.a.	n.a.	n.a.	n.a.	n.a.	n.a.	n.a.	n.a.	n.a.	n.a.	n.a.	n.a.	n.a.	n.a.	n.a.	n.a.	0	0	0	0	0	0	0	0	0	0	0	0	0
4	24.4	36.4	543.3	110.4	617.9	97.1	36.81	12.94	62.17	49.32	49.24	150	29	29	31	n.a.	n.a.	n.a.	n.a.	n.a.	n.a.	n.a.	n.a.	n.a.	n.a.	n.a.	n.a.	n.a.	n.a.	n.a.	n.a.	n.a.	n.a.	n.a.	n.a.	n.a.	0	0	0	0	0	0	0	0	0	0	0	0	0
5	25.2	36.67	550.5	109	594.6	100.9	43.94	10.04	60.86	51.26	50.82	300	21	23	21	n.a.	n.a.	n.a.	n.a.	n.a.	n.a.	n.a.	n.a.	n.a.	n.a.	n.a.	n.a.	n.a.	n.a.	n.a.	n.a.	n.a.	n.a.	n.a.	n.a.	n.a.	0	0	0	0	0	0	0	0	0	0	0	1	0
6	25.4	35.89	559	107.3	604.8	99.2	42.45	11.36	68.81	61.61	57.45	200	39	35	43	n.a.	n.a.	n.a.	n.a.	n.a.	n.a.	n.a.	n.a.	n.a.	n.a.	n.a.	n.a.	n.a.	n.a.	n.a.	n.a.	n.a.	n.a.	n.a.	n.a.	n.a.	0	0	0	0	0	0	0	0	0	0	0	0	0
7	24.7	35.3	448.6	133.8	552.7	108.6	36.19	10.51	68.19	60.9	57.61	200	43	43	47	441.515	29.4357	63.7611	34.3254	53.8343	12.6641	15.1552	1.32086	15.373	15	15.8333	52.5	2292.52	6.52224	0.894318	0.75	85.3087	3.94432	2.85	0.661364	0.975	0	0	0	0	0	0	0	0	0	0	0	0	0
8	28	35.54	539.9	111.1	583.8	102.8	42.72	11	57.59	52.99	46.61	250	31	31	31	516.314	27.4879	60.8155	33.3276	54.8011	12.7795	17.2075	1.6926	14.1667	8.33333	13.3333	50	2262.46	6.63617	0.820455	1.1	77.8326	3.95	2.5	0.6	0.935227	0	0	0	0	0	0	0	0	0	0	0	0	0
9	28	35.34	557.3	107.7	614.1	97.7	39.29	9.424	51.26	49.11	41.84	300	45	47	45	511.364	28.3483	64.378	36.0297	55.9659	14.8136	18.4243	1.49222	16.6667	7.5	15	42.5	2444.54	9.08766	0.807955	1.025	69.2788	4	2.475	0.465909	0.947727	0	0	0	0	0	0	0	0	0	0	0	0	0
10	23.2	36.38	566	106	649.6	92.36	37.8	8.716	51.66	48.98	42.95	350	31	35	35	416.125	23.7306	56.1773	32.4468	57.7578	13.3298	13.5019	2.05023	12.5	9.16667	13.3333	49.1667	1949.2	5.1925	0.825	0.886364	79.4688	3.875	2.225	0.675	1.06364	0	0	0	0	0	0	0	0	0	0	2	0	1
11	24.7	35.53	502.1	119.5	590.2	101.7	36.2	8.782	52.6	46.72	43.82	100	29	29	29	460.653	29.2263	65.9951	36.7688	55.7144	13.5464	16.9376	1.89569	17.5	10	17.5	36.6667	2081.74	7.16925	0.675	0.875	69.7669	3.975	2.6	0.675	0.878409	0	0	0	0	0	0	0	0	0	0	0	0	0
12	23.6	35.94	546.6	109.8	609.1	98.5	33.92	11.21	59.95	52.47	48.74	250	31	33	31	441.176	28.6935	62.5731	33.8796	54.144	12.0517	14.9469	2.2285	15.8333	8.33333	15	50	2244.63	7.60387	0.775	0.865909	75.0288	3.8	2.45	0.7	0.997727	0	0	0	0	0	0	0	0	0	0	0	0	0
	25.5333	35.9008	535.658	112.45	601.25	99.9683	38.2767	10.3543	57.0492	50.6525	46.6933	225	32.1667	32.8333	34	464.524	27.8204	62.2834	34.463	55.3696	13.1975	16.0289	1.78002	15.3399	9.72222	15	46.8056	2212.51	7.03528	0.799621	0.917046	76.1141	3.92405	2.51667	0.629545	0.966288	0	0	0	0	0	0	0	0	0	0	2	1	1
	2.50357	0.449089	33.088	7.78746	25.6204	4.31159	3.39751	1.2223	7.08822	5.7756	6.41339	72.2999	6.84681	6.5759	7.50757	40.7631	2.11963	3.46035	1.64224	1.43944	0.951114	1.80403	0.34317	1.79513	2.72166	1.58114	5.99575	173.319	1.29397	0.0724592	0.125184	6.11448	0.0738144	0.204736	0.0869003	0.0625667
[truncated: 70 more columns]
